# Supplementary material for: Screening of In Vivo Activated Genes in Enterococcus faecalis during Insect and Mouse Infections and Growth in Urine
Source: PLoS One. 2010 Jul 29;5(7):e11879. doi: 10.1371/journal.pone.0011879 (PMC2912369; doi:10.1371/journal.pone.0011879)
Supplement: Table S1 — (0.02 MB XLS) [file pone.0011879.s001.xls]

## Sheet: Feuil1
	Table S1
	E. faecalis genes induced in bacteremia or peritonitis infection models.
	Classb	ORFa	Product or functionb			Tail vein injectionc		Peritoneal injectionc
						BV	KV	BP	KP	P
	Nutrient absorption and metabolism
		ef_0099	L-serine dehydratase, α-subunit, SdhA-1			BV
		ef_0104	arginine deiminase, ArcA					BP	KP
		ef_0105	ornithine carbamoyltransferase, ArcF-1					BP	KP
		ef_0106	carbamate kinase, ArcC-1					BP
		ef_0108ΔG	C4 dicarboxylate transporter, ArcD					BP
		ef_0175	cytidine deaminase, Cdd						KP
		ef_0185ΔG	phosphopentomutase, DeoB				KV	BP
		ef_0186 ΔG	purine nucleoside phosphorylase, DeoD-1				KV	BP
		ef_0691	tRNA(guanine-N(7))-methyltransferase, TrmB						KP
		ef_0973	proline dipeptidase, PepQ-1						KP
		ef_1012	PTS system, IIB component						KP
		ef_1017	PTS system, IIB component						KP
		ef_1018	PTS system, IIA component						KP
		ef_1019	PTS system, IIC component						KP
		ef_1304	magnesium-translocating P-type ATPase							P
		ef_1805	glycosyl hydrolase			BV
		ef_2206	cytidine/deoxycytidylate deaminase family protein						KP
		ef_2370	oxidoreductase, Gfo/ldh/MocA family					BP
		ef_2424	pyrroline-5-carboxylate reductase, putative							P
		ef_2994	aminotransferase			BV
		ef_3017	tRNA pseudouridine synthase A						KP
		ef_3150	peptidase, M16 family						KP
		ef_3282	ATP-binding subunit protease, ClpC						KP
	Cell wall
		ef_0163	lipoprotein, putative					BP
		ef_0176	basic membrane protein						KP
		ef_0502	membrane protein, putative						KP
		ef_1677	lipoprotein, putative						KP
	Extracellular functions
		ef_3060	secreted lipase					BP	KP
	Transport
		ef_0178	ABC transporter, ATP binding protein					BP
		ef_0387	sodium/dicarboxylate symporter family protein						KP
		ef_0528 ΔG	cytolysin B transport protein, truncation						KP
		ef_1675	ABC transporter, ATP binding protein						KP
	Regulation
		ef_0107 ΔG	transcriptional regulator, Crp/Fnr family, ArcR					BP
		ef_0143	transcriptional regulator, Cro/CI family							P
		ef_0530	transcriptional regulator, AraC family, PerA						KP
		ef_1072	operon galactose repressor, GalR				KV	BP	KP
		ef_1676	transcriptional regulator, GntR family						KP
		ef_2528	transcriptional regulator, Cro/CI family							P
		ef_3221	transcriptional regulator, Cro/CI family						KP
	Others
		ef_A062	IS256, transposase					BP
		ef_0041	PIN domain protein						KP
		ef_0349	tail protein				KV	BP
		ef_0377	ankyrin repeat protein						KP
		ef_0378	N-acyl-D-amino-acid deacylase family protein						KP
		ef_2821	prohead protease						KP
		ef_2988	rhodanese family protein					BP
	Hypothetical
		ef_0161	hypothetical protein					BP
		ef_0162	hypothetical protein					BP
		ef_0320	hypothetical protein						KP
		ef_0375	hypothetical protein						KP
		ef_0376	hypothetical protein						KP
		ef_0486	hypothetical protein						KP
		ef_0699	conserved hypothetical protein						KP
		ef_1985	hypothetical protein				KV
		ef_2126	hypothetical protein						KP
		ef_2127	hypothetical protein						KP
		ef_2186	conserved domain protein						KP
		ef_2405	hypothetical protein						KP
		ef_2785	hypothetical protein						KP
		ef_2987	conserved hypothetical protein					BP
		ef_2996	conserved hypothetical protein					BP
		ef_3101	conserved domain protein						KP
		ef_3161 ΔG	hypothetical protein						KP
		ef_3220	hypothetical protein						KP
		ef_3251	hypothetical protein						KP
	aInsert identification and comparison to the E. faecalis V583 genome database.
	bGene annotation was determined using the TIGR genome database and genes were then classified into 7 categories according to their predicted function.
	cR-IVET libraries were screened after injection in the tail vein (bacteraemia infection model) or in the peritoneal cavity (peritonitis infection model). Resolved bacteria were recovered from blood (BV after vain injection, BP in peritonitis model), from kidneys (KV after i.v. injection, KP in peritonitis model) or from the peritoneal cavity (P for the peritonitis model only).
	ΔGGenes identified in Lox2ΔG library.
